# Supplementary material for: Malnutrition in rural Solomon Islands: An analysis of the problem and its drivers
Source: Matern Child Nutr. 2020 Jan 31;16(2):e12921. doi: 10.1111/mcn.12921 (PMC7083421; doi:10.1111/mcn.12921)
Supplement: Supplementary file 1 — Data S1. Supporting Information [file MCN-16-e12921-s002.txt]

Figure S1 Nutrition problem tree analysis for Malaita Province site M1 (top) and M2 (bottom).
